# Supplementary material for: B cell analyses after SARS-CoV-2 mRNA third vaccination reveals a hybrid immunity like antibody response
Source: Nat Commun. 2023 Jan 4;14:53. doi: 10.1038/s41467-022-35781-6 (PMC9811867; doi:10.1038/s41467-022-35781-6)
Supplement: Supplementary file 4 — Source Data [file 41467_2022_35781_MOESM4_ESM.xlsx]

## Sheet: Figure 1 - Panel A
Subject ID	IgM-S protein+ (SN2)	IgM- S protein+ (SN3)
VAC-001	0.21	1.21
VAC-002	0.25	1.12
VAC-008	0.39	1.95
VAC-010	0.2	2.26

## Sheet: Figure 1 - Panel B
Donor ID	SN2 IgM- S protein+ Subset (%)	SN3 IgM- S protein+ Subset (%)
VAC-001	0.21	1.21
VAC-002	0.25	1.12
VAC-008	0.39	1.95
VAC-010	0.20	2.26
Geometric Mean	0.25	1.56

## Sheet: Figure 1 - Panel C
CPE-neutralization assay (IC100 values are reported in the table below)
Data show serum dilutions
Subject ID	Wuhan Virus (SN2)	Wuhan Virus (SN3)
VAC-001	15	130
VAC-002	80	260
VAC-008	10	120
VAC-010	60	240

## Sheet: Figure 1 - Panel D
CPE-neutralization assay (IC100 values are reported in the table below)
Donor ID	SN2 Neut. Titer (ID100)	SN3 Neut. Titer (ID100)
VAC-001	1/15	1/120
VAC-002	1/80	1/240
VAC-008	1/10	1/120
VAC-010	1/60	1/240

## Sheet: Figure 1 - Panel E
CPE-neutralization assay (IC100 values are reported in the table below)
Data are reported as ng ml-1
IC100 of 100000 ng ml-1 indicates not-neutralizing antibodies
Wuhan Virus
SN2	SN3
1215.35	3.25
19.6	4.72
8395.18	5.86
8369.88	6.19
1430.01	9.37
1674.61	9.89
3591.87	10.03
6520.57	10.09
3727.41	10.28
2340.9	11.32
23171.8	12.3
5425.82	12.55
6316.21	14.45
1993.38	16.18
7446.86	19.37
5738.04	20.1
1220.4	21
2634.94	21.27
2331.79	22.53
346.03	23.86
566.75	23.87
3368.72	23.89
1684.49	25.72
661.98	26.26
1650.26	26.41
351.67	29.21
218.98	30.08
226.89	30.17
99.74	32.57
279.41	33.29
3044.4	33.64
24.37	34.02
9.65	34.8
6555.12	35.56
62.84	36.07
9.36	37.13
109.32	39.13
477.63	39.67
516.4	41.53
25.12	45.46
250.83	48.85
595.87	49.09
500.02	49.22
73.3	49.22
1617.88	50.04
45.17	50.2
2142.4	51.89
278.93	52.33
100.4	52.36
224.83	52.92
458.91	52.96
234.49	55.97
	56.65
	60.25
	61.63
	62.42
	66.19
	67.21
	75.47
	77.48
	77.79
	79.7
	83.71
	91.52
	96.99
	97.22
	102.87
	112.08
	113.24
	119.51
	119.68
	126.15
	132.25
	133.29
	134.35
	138.49
	139.86
	139.88
	140.58
	145.72
	145.91
	147.01
	147.35
	150.2
	150.78
	155.18
	157.79
	163.53
	170.52
	175.97
	176.22
	178.21
	180.39
	184.77
	185.17
	185.57
	195.9
	200.72
	209.43
	236.55
	242.28
	249.92
	250.83
	259.08
	261.68
	265.92
	285.1
	285.99
	292.45
	312
	314.48
	317.51
	331.46
	342.81
	346.5
	355.97
	356.2
	360.86
	360.98
	362.54
	364.12
	364.83
	384.25
	392.05
	405.45
	413.5
	413.97
	417.91
	424.2
	427.26
	454.47
	457.7
	461.99
	467.42
	470.69
	472.53
	476.41
	492.15
	495.38
	498.46
	504.34
	530.1
	537.35
	544.16
	545.56
	555.8
	560.57
	569.43
	598.42
	605.74
	608.24
	611.27
	619.27
	625.52
	634.26
	654.4
	657.77
	665.93
	669.35
	682.46
	690.27
	690.58
	693.93
	697.07
	730.01
	799.77
	803.3
	817.92
	818.86
	822.68
	826.7
	847.95
	895.5
	898.24
	979.13
	1033.75
	1076.17
	1098.02
	1194.21
	1211.53
	1219.15
	1237.57
	1239.44
	1283.78
	1331.97
	1381.65
	1429.38
	1532.37
	1542.45
	1568.58
	1592.9
	1625.15
	1702.9
	1746.42
	1838.71
	1984.71
	1990.53
	2034.38
	2151.64
	2282.78
	2747.58
	2855.12
	3021.15
	3685.72
	3747.79
	6045.3

## Sheet: Figure 1 - Panel F
CPE-neutralization assay (IC100 values are reported in the table below)
Data are reported as ng ml-1
IC100 of 100000 ng ml-1 indicates not-neutralizing antibodies
Alpha Virus
SN2	SN3
1215.35	2.57
48.9	3.25
100000	4.72
2959.2	5.86
11440.1	6.19
100000	8.7
3591.87	9.37
100000	9.89
100000	9.92
100000	10.09
23171.8	10.28
1918.32	11.32
100000	13.39
996.69	14.15
100000	14.85
4057.41	15.05
100000	16.55
5269.87	16.89
100000	17.36
244.68	17.82
566.75	18.57
1191.02	18.57
595.56	20.1
1323.96	20.93
2333.82	21.27
2813.33	21.3
100000	22.53
1815.14	22.67
797.96	23.03
279.41	23.78
100000	24.06
24.37	24.25
17.06	25.02
100000	25.1
55.55	25.51
11.7	25.72
437.27	25.95
675.46	26.16
5842.35	26.41
62.81	26.46
100000	26.98
100000	27.39
100000	27.67
64.79	28.02
100000	28.9
79.85	29.36
2142.4	29.6
278.93	30.17
125.5	32.16
899.33	33.06
100000	33.59
663.23	33.64
	33.76
	34.54
	34.73
	34.8
	37.73
	42.36
	44.14
	44.34
	44.6
	45.46
	45.76
	46.26
	47.73
	48.5
	48.61
	48.98
	49.7
	50.29
	51.7
	52.36
	52.5
	53.31
	55.11
	55.15
	55.97
	56.36
	57.3
	59.84
	61.63
	62.22
	63.78
	65.66
	66.58
	69.31
	69.61
	72.95
	75.7
	77.79
	84.22
	88.11
	91.03
	94.25
	100.36
	106.21
	109.73
	110.45
	115.63
	117.19
	126.09
	127.58
	132.96
	134.79
	135.44
	136.04
	139.88
	142.36
	142.55
	144.59
	156.38
	157.24
	157.84
	160.68
	173.25
	174
	202.22
	226.89
	235.35
	235.44
	236.55
	272.78
	279.72
	280.28
	289.51
	290.95
	302.87
	316.61
	317.51
	317.57
	334.13
	338.02
	350.29
	356.2
	413.5
	432.23
	467.42
	515.95
	522.62
	530.1
	583.53
	592.36
	605.77
	686.9
	701.7
	704.93
	711.94
	771.23
	783.44
	799.77
	848.4
	854.51
	969.61
	1141.39
	1237.57
	1370.52
	1883.69
	3685.72
	4776.85
	100000
	100000
	100000
	100000
	100000
	100000
	100000
	100000
	100000
	100000
	100000
	100000
	100000
	100000
	100000
	100000
	100000
	100000
	100000
	100000
	100000
	100000
	100000
	100000
	100000
	100000
	100000
	100000
	100000
	100000
	100000
	100000
	100000
	100000
	100000
	100000
	100000
	100000
	100000
	100000
	100000
	100000
	100000
	100000
	100000
	100000
	100000

## Sheet: Figure 1 - Panel G
CPE-neutralization assay (IC100 values are reported in the table below)
Data are reported as ng ml-1
IC100 of 100000 ng ml-1 indicates not-neutralizing antibodies
Beta Virus
SN2	SN3
100000	6.15
34.6	7.27
100000	8.41
100000	8.51
100000	8.87
100000	9.04
100000	9.47
100000	9.69
100000	14.68
100000	16.55
100000	17.75
100000	20.1
100000	21.3
100000	22.64
100000	22.84
100000	24.25
100000	24.61
100000	33.64
100000	36.69
11073	37.34
283.38	37.55
100000	40.52
100000	47.5
661.98	47.73
100000	49.7
100000	50.04
100000	55.15
100000	62.22
100000	69.61
790.28	74.05
100000	77.48
34.46	77.59
100000	80.07
100000	88.68
100000	100.58
100000	104.65
100000	110.66
100000	115.63
100000	128.99
1884.33	131.32
100000	136.39
100000	137.17
100000	139.18
518.3	144.75
100000	150.78
638.8	160.44
100000	160.68
278.93	169.25
355	201.32
100000	201.6
100000	204.48
100000	208.39
	221.15
	224.56
	234.38
	252.17
	255.12
	257.47
	272.08
	279.76
	280.44
	283.87
	285.09
	285.99
	356.2
	384.95
	503.42
	510.33
	593.99
	605.74
	732.15
	739.1
	784.11
	945.06
	946.22
	969.61
	984.3
	1222.53
	1315.54
	1331.32
	1504.27
	1654
	1993.85
	2262.08
	3171.04
	3767.38
	100000
	100000
	100000
	100000
	100000
	100000
	100000
	100000
	100000
	100000
	100000
	100000
	100000
	100000
	100000
	100000
	100000
	100000
	100000
	100000
	100000
	100000
	100000
	100000
	100000
	100000
	100000
	100000
	100000
	100000
	100000
	100000
	100000
	100000
	100000
	100000
	100000
	100000
	100000
	100000
	100000
	100000
	100000
	100000
	100000
	100000
	100000
	100000
	100000
	100000
	100000
	100000
	100000
	100000
	100000
	100000
	100000
	100000
	100000
	100000
	100000
	100000
	100000
	100000
	100000
	100000
	100000
	100000
	100000
	100000
	100000
	100000
	100000
	100000
	100000
	100000
	100000
	100000
	100000
	100000
	100000
	100000
	100000
	100000
	100000
	100000
	100000
	100000
	100000
	100000
	100000
	100000
	100000
	100000
	100000
	100000
	100000
	100000
	100000
	100000
	100000
	100000
	100000
	100000
	100000
	100000
	100000
	100000
	100000
	100000
	100000
	100000
	100000
	100000
	100000
	100000
	100000
	100000
	100000
	100000

## Sheet: Figure 1 - Panel H
CPE-neutralization assay (IC100 values are reported in the table below)
Data are reported as ng ml-1
IC100 of 100000 ng ml-1 indicates not-neutralizing antibodies
Gamma Virus
SN2	SN3
100000	4.25
97.9	6.85
100000	8.41
100000	8.87
100000	10.28
100000	12.3
100000	12.78
100000	14.53
100000	22.64
100000	25.1
100000	32.3
100000	33.64
100000	34.8
100000	37.88
100000	40.52
100000	47.73
6903.62	52.81
100000	56.62
100000	58.73
11073	66.19
400.75	68.59
2382.05	74.05
100000	75.1
936.18	77.59
100000	85.21
100000	87.99
100000	91.21
100000	95
100000	100.08
790.28	109.58
100000	131.32
68.93	139.21
100000	140.58
100000	148
100000	160.44
100000	177.99
100000	180.39
100000	193.98
100000	196.84
1884.33	207.56
100000	213.23
100000	220.62
100000	227.23
183.25	231.27
100000	272.08
159.69	272.78
100000	279.76
394.47	283.87
177.49	284.47
100000	289.51
100000	331.46
100000	354.73
	364.12
	402.65
	408.96
	432.23
	442.31
	465.12
	554.45
	626.01
	704.88
	713.25
	752.14
	793.2
	898.24
	1020.67
	1045.24
	1140.35
	1163.81
	1169.56
	1178.82
	1187.98
	1331.32
	1336.52
	1424.81
	1654.35
	1993.85
	2215.91
	2262.08
	2663.94
	3171.04
	100000
	100000
	100000
	100000
	100000
	100000
	100000
	100000
	100000
	100000
	100000
	100000
	100000
	100000
	100000
	100000
	100000
	100000
	100000
	100000
	100000
	100000
	100000
	100000
	100000
	100000
	100000
	100000
	100000
	100000
	100000
	100000
	100000
	100000
	100000
	100000
	100000
	100000
	100000
	100000
	100000
	100000
	100000
	100000
	100000
	100000
	100000
	100000
	100000
	100000
	100000
	100000
	100000
	100000
	100000
	100000
	100000
	100000
	100000
	100000
	100000
	100000
	100000
	100000
	100000
	100000
	100000
	100000
	100000
	100000
	100000
	100000
	100000
	100000
	100000
	100000
	100000
	100000
	100000
	100000
	100000
	100000
	100000
	100000
	100000
	100000
	100000
	100000
	100000
	100000
	100000
	100000
	100000
	100000
	100000
	100000
	100000
	100000
	100000
	100000
	100000
	100000
	100000
	100000
	100000
	100000
	100000
	100000
	100000
	100000
	100000
	100000
	100000
	100000
	100000
	100000
	100000
	100000
	100000
	100000
	100000
	100000
	100000
	100000
	100000

## Sheet: Figure 1 - Panel I
CPE-neutralization assay (IC100 values are reported in the table below)
Data are reported as ng ml-1
IC100 of 100000 ng ml-1 indicates not-neutralizing antibodies
Delta Virus
SN2	SN3
100000	3.25
38.44	4.69
100000	4.72
100000	5.14
1348.23	5.91
394.71	5.95
2394.58	8
100000	9.28
100000	9.69
100000	9.89
8192.49	10.09
100000	10.29
100000	11.37
456.08	11.44
5265.73	11.89
11476.1	12.78
100000	13.39
100000	14.53
582.95	14.85
173.01	15.04
56.68	17.36
100000	17.4
100000	17.75
468.09	17.82
583.46	19.84
124.33	20.76
109.49	25.95
2567	28.37
100000	29.06
12644.5	30.08
100000	30.17
100000	32.25
13.36	33.64
100000	33.75
833.21	34.02
100000	34.37
77.3	34.71
238.81	35.15
100000	37.03
10659.4	40.88
100000	43.99
100000	46.8
100000	48.5
69.04	48.98
100000	49.57
62.51	51.45
2142.4	53.1
557.87	53.31
166.4	54.86
100000	60.25
100000	62.3
100000	65.66
	67.18
	72.15
	73.11
	74.26
	75.47
	79.25
	79.7
	80.07
	80.34
	85.11
	88.68
	90.12
	90.2
	90.92
	90.95
	91.21
	94.02
	98.44
	98.9
	100.8
	105.62
	111.61
	112.26
	123.25
	124.84
	133.29
	136.39
	138.49
	141.93
	144.59
	148.09
	154.96
	157.24
	168.44
	169.25
	173.25
	178.4
	180.43
	182.06
	183.2
	185.04
	192.39
	196.03
	196.84
	206.34
	220.04
	221.15
	234.38
	264.51
	269.57
	276.34
	289.51
	305.19
	312
	317.57
	366.08
	374.84
	396.38
	402.65
	541.77
	568.94
	583.53
	605.62
	771.23
	784.29
	856.68
	895.5
	971.42
	1111.6
	1750.19
	2662.65
	5327.88
	5346.07
	5699.25
	100000
	100000
	100000
	100000
	100000
	100000
	100000
	100000
	100000
	100000
	100000
	100000
	100000
	100000
	100000
	100000
	100000
	100000
	100000
	100000
	100000
	100000
	100000
	100000
	100000
	100000
	100000
	100000
	100000
	100000
	100000
	100000
	100000
	100000
	100000
	100000
	100000
	100000
	100000
	100000
	100000
	100000
	100000
	100000
	100000
	100000
	100000
	100000
	100000
	100000
	100000
	100000
	100000
	100000
	100000
	100000
	100000
	100000
	100000
	100000
	100000
	100000
	100000
	100000
	100000
	100000
	100000
	100000
	100000
	100000
	100000
	100000
	100000
	100000
	100000
	100000
	100000
	100000
	100000
	100000

## Sheet: Figure 1 - Panel J
CPE-neutralization assay (IC100 values are reported in the table below)
Data are reported as ng ml-1
IC100 of 100000 ng ml-1 indicates not-neutralizing antibodies
Omicron (BA.1) Virus
SN2	SN3
919.93	10.28
100000	11.89
100000	30.08
100000	52.52
100000	68.05
100000	98.22
100000	99.15
100000	100.8
100000	104.72
100000	105.62
100000	107.14
100000	150.2
100000	157.84
100000	158.7
100000	231.27
100000	256.1
100000	279.76
100000	320.87
100000	324.15
100000	340.82
100000	360.86
100000	380.63
100000	381.23
100000	393.62
100000	401.63
100000	402.3
100000	428.34
100000	469.83
100000	504.34
100000	569.43
100000	578.36
100000	623.99
100000	625.52
100000	739.1
100000	818.86
100000	1006.84
100000	1088.32
100000	1164.1
100000	1315.54
100000	1336.52
100000	1424.81
100000	1599.53
100000	1654
100000	1882.77
100000	7534.76
100000	100000
100000	100000
100000	100000
100000	100000
100000	100000
100000	100000
100000	100000
	100000
	100000
	100000
	100000
	100000
	100000
	100000
	100000
	100000
	100000
	100000
	100000
	100000
	100000
	100000
	100000
	100000
	100000
	100000
	100000
	100000
	100000
	100000
	100000
	100000
	100000
	100000
	100000
	100000
	100000
	100000
	100000
	100000
	100000
	100000
	100000
	100000
	100000
	100000
	100000
	100000
	100000
	100000
	100000
	100000
	100000
	100000
	100000
	100000
	100000
	100000
	100000
	100000
	100000
	100000
	100000
	100000
	100000
	100000
	100000
	100000
	100000
	100000
	100000
	100000
	100000
	100000
	100000
	100000
	100000
	100000
	100000
	100000
	100000
	100000
	100000
	100000
	100000
	100000
	100000
	100000
	100000
	100000
	100000
	100000
	100000
	100000
	100000
	100000
	100000
	100000
	100000
	100000
	100000
	100000
	100000
	100000
	100000
	100000
	100000
	100000
	100000
	100000
	100000
	100000
	100000
	100000
	100000
	100000
	100000
	100000
	100000
	100000
	100000
	100000
	100000
	100000
	100000
	100000
	100000
	100000
	100000
	100000
	100000
	100000
	100000
	100000
	100000
	100000
	100000
	100000
	100000
	100000
	100000
	100000
	100000
	100000
	100000
	100000
	100000
	100000
	100000
	100000
	100000
	100000
	100000
	100000
	100000
	100000
	100000
	100000
	100000
	100000
	100000

[truncated: 39 more sheets: Figure 1 - Panel K, Figure 1 - Panel L, Figure 2 - Panel A, Figure 2 - Panel B, Figure 2 - Panel C, Figure 2 - Panel D, Figure 2 - Panel E, Figure 3 - Panel A, Figure 3 - Panel B, Figure 3 - Panel C, Figure 3 - Panel D, Figure 3 - Panel E, Figure 3 - Panel F, Supplementary Fig 1 - Panel A, Supplementary Fig 1 - Panel B, Supplementary Fig 1 - Panel C, Supplementary Fig 1 - Panel D, Supplementary Fig 1 - Panel E, Supplementary Fig 1 - Panel F, Supplementary Fig 1 - Panel G …]
